# Supplementary material for: Hormonal Regulation and Transcriptomic Insights into Flower Development in Hydrangea paniculata ‘Vanilla Strawberry’
Source: Plants (Basel). 2024 Feb 8;13(4):486. doi: 10.3390/plants13040486 (PMC10893276; doi:10.3390/plants13040486)
Supplement: Supplementary file 1 [file plants-13-00486-s001.zip]

Archive with 2 entries (2 files):
- Figure S1.tif
- Supplemengtary Table.xlsx
