# Supplementary material for: Hormonal Regulation and Transcriptomic Insights into Flower Development in Hydrangea paniculata ‘Vanilla Strawberry’
Source: Plants (Basel). 2024 Feb 8;13(4):486. doi: 10.3390/plants13040486 (PMC10893276; doi:10.3390/plants13040486)
Supplement: Supplementary file 1 [file plants-13-00486-s001.zip › Supplemengtary Table.xlsx]

## Sheet: Sheet1
Table S1. Treatment types and concentrations of growth regulators
Serial Number	Letter Marking	Growth Regulator	Concentration Setting/mg·L-1
1	CK	Sterile Water	--
2	G1	GA3	100
3	G2		500
4	G3		1000
5	S1	SA	100
6	S2		500
7	S3		1000
8	E1	ETH	25
9	E2		75
10	E3		150

## Sheet: Sheet2
Table S2. Primer sequences for the quantification of real-time PCR.
Gene name	Forward primer(5’-3’)	Reverse primer(5’-3’)
β-Action	GCCTGCCATGTATGTTGCCATC	CGGAATCCAGCACAATACCAGTTG
FRI	ACTTGGAGTTGAATGCCACCA	AGGCTGTCTAAGGGGAATTCTG
ABI4	GAGGGGTCTTGTTGCTTCCT	TGAGTTAGCAACGCGGAACA
TCP2	ACTCCGATTTGGAAGGTTCG	TTTTCCATGTACGGCGCTTG
MYB5	ACAAAGCAACTGCGAGATAGGA	AGGCAGCTGATTTTCAAGCAC
LBD	AAGCCAGTACGAAGCGGAAA	GTGCTTGGTGGATCCGAAGA
CYP450	TCCTGGGACGGCTTACTACA	TGCCCTTCTCTCCTCCAACA
SRK	AAGGAGTCTCCACCAACAGC	TGGCTGCAAATAGAGCAGCA
AGL9	GGTTTTCACAGCATTGGCGA	CGGTTTGACTTCCATCGTGC
PAN	ACAAATACCGAGGGTGACCG	GATTGAGACCCGTCGAGCTT

## Sheet: Sheet3
Table S3. Quality control measures data of the RNA-seq samples
Sample	Raw reads	Clean reads	Clean bases	Q20(%)	Q30(%)	GC conntent(%)
SA1	59423746	55819542	7663143488	96.95	91.65	45.69
	46241834	44917850	6559801186	97	91.6	45.65
	45798010	44591814	6517629738	97.1	91.88	45.73
SA2	45209498	43896330	6417045377	96.95	91.51	45.46
	45893804	44376806	6520922726	96.85	91.3	45.41
	45730854	44346970	6507683168	96.68	90.91	45.51
CK1	43195698	41547014	6060915829	97.09	91.86	45.71
	42951488	41122672	6049847373	96.75	91.09	45.76
	47562808	45505210	6679773450	96.93	91.48	45.34
CK2	47029682	45756112	6720019434	97.01	91.68	45.43
	45812222	44095114	6463122334	96.86	91.36	45.61
	45692222	44032032	6417151394	96.9	91.45	45.48

## Sheet: Sheet4
Table S4. Pfam enriched analysis
Pfam	Freq
PF00504(Chloroa_b-bind:Chlorophyll A-B binding protein)	11
PF00249(Myb_DNA-binding:Myb-like DNA-binding domain)	9
PF00067(p450:Cytochrome P450)	7
PF00069(Pkinase:Protein kinase domain)	7
PF01789(PsbP:PsbP)	7
PF00561(Abhydrolase_1:alpha/beta hydrolase fold)	6
PF07714(PK_Tyr_Ser-Thr:Protein tyrosine and serine/threonine kinase)	6
PF12697(Abhydrolase_6:Alpha/beta hydrolase family)	6
PF00254(FKBP_C:FKBP-type peptidyl-prolyl cis-trans isomerase)	5
PF00085(Thioredoxin:Thioredoxin)	4

## Sheet: Sheet5
Table S5. Information of 9 MYBs
Gene	NR_description	KO_id	KO_name	cog	COG_description	Swissprot	Pfam
TRINITY_DN11068_c0_g2	transcription factor MYB102-like [Camellia sinensis]	K09422	MYBP	COG5147(K:Transcription)	COG5147(Myblike DNAbinding domain containing protein)	sp|Q9LDR8|MY102_ARATH(Transcription factor MYB102 OS=Arabidopsis thaliana OX=3702 GN=MYB102 PE=2 SV=1)	PF00249(Myb_DNA-binding:Myb-like DNA-binding domain); PF13921(Myb_DNA-bind_6:Myb-like DNA-binding domain)
TRINITY_DN11068_c0_g3	hypothetical protein F0562_014195 [Nyssa sinensis]	K09422	MYBP	COG5147(K:Transcription)	COG5147(Myblike DNAbinding domain containing protein)	sp|Q9LDR8|MY102_ARATH(Transcription factor MYB102 OS=Arabidopsis thaliana OX=3702 GN=MYB102 PE=2 SV=1)	PF00249(Myb_DNA-binding:Myb-like DNA-binding domain); PF13921(Myb_DNA-bind_6:Myb-like DNA-binding domain)
TRINITY_DN11191_c0_g2	Myb-like HTH transcriptional regulator family protein, putative isoform 1 [Theobroma cacao]			ENOG410YQHF(K:Transcription); ENOG410YN97(S:Function unknown)	ENOG410YQHF(Myb-like DNA-binding domain); ENOG410YN97(Myb-like DNA-binding domain, SHAQKYF class family protein, expressed)	sp|Q700D9|MYBF_ARATH(Putative Myb family transcription factor At1g14600 OS=Arabidopsis thaliana OX=3702 GN=At1g14600 PE=2 SV=2)	PF00249(Myb_DNA-binding:Myb-like DNA-binding domain)
TRINITY_DN1814_c0_g1	hypothetical protein F0562_000787 [Nyssa sinensis]	K09422	MYBP	COG5147(K:Transcription)	COG5147(Myblike DNAbinding domain containing protein)	sp|O22264|MYB12_ARATH(Transcription factor MYB12 OS=Arabidopsis thaliana OX=3702 GN=MYB12 PE=1 SV=1)	PF00249(Myb_DNA-binding:Myb-like DNA-binding domain); PF13921(Myb_DNA-bind_6:Myb-like DNA-binding domain)
TRINITY_DN24290_c1_g1	hypothetical protein F0562_016581 [Nyssa sinensis]	K09422	MYBP	COG5147(K:Transcription)	COG5147(Myblike DNAbinding domain containing protein)	sp|B3VTV7|MYB60_VITVI(Transcription factor MYB60 OS=Vitis vinifera OX=29760 GN=MYB60 PE=2 SV=1)	PF00249(Myb_DNA-binding:Myb-like DNA-binding domain); PF13921(Myb_DNA-bind_6:Myb-like DNA-binding domain)
TRINITY_DN24371_c0_g2	protein RADIALIS-like 1 [Cynara cardunculus var. scolymus]			ENOG410YUEI(K:Transcription); COG5269(K:Transcription)	ENOG410YUEI(Myb-like DNA-binding domain); COG5269(Transcription factor)	sp|F4JVB8|RADL1_ARATH(Protein RADIALIS-like 1 OS=Arabidopsis thaliana OX=3702 GN=RL1 PE=2 SV=1)	PF00249(Myb_DNA-binding:Myb-like DNA-binding domain)
TRINITY_DN28653_c0_g1	hypothetical protein I3760_03G173600 [Carya illinoinensis]			ENOG4111SK7(K:Transcription)	ENOG4111SK7(Transcription factor)	sp|Q9SIV3|GLK1_ARATH(Transcription activator GLK1 OS=Arabidopsis thaliana OX=3702 GN=GLK1 PE=1 SV=2)	PF00249(Myb_DNA-binding:Myb-like DNA-binding domain)
TRINITY_DN3872_c0_g1	PREDICTED: protein RADIALIS-like 3 [Vitis vinifera]			COG5269(K:Transcription)	COG5269(Transcription factor)	sp|Q6NNN0|RADL3_ARATH(Protein RADIALIS-like 3 OS=Arabidopsis thaliana OX=3702 GN=RL3 PE=2 SV=1)	PF00249(Myb_DNA-binding:Myb-like DNA-binding domain)
TRINITY_DN40458_c0_g1	hypothetical protein F0562_009654 [Nyssa sinensis]			ENOG410YK2X(K:Transcription)	ENOG410YK2X(Transcription factor)	sp|Q7XC57|MYBS3_ORYSJ(Transcription factor MYBS3 OS=Oryza sativa subsp. japonica OX=39947 GN=MYBS3 PE=2 SV=1)	PF00249(Myb_DNA-binding:Myb-like DNA-binding domain)
